# Supplementary material for: From Latent Manifolds to Targeted Molecular Probes: An Interpretable, Kinome-Scale Generative Machine Learning Framework for Family-Based Kinase Ligand Design
Source: Biomolecules. 2026 Jan 29;16(2):209. doi: 10.3390/biom16020209 (PMC12938821; doi:10.3390/biom16020209)
Supplement: Supplementary file 1 [file biomolecules-16-00209-s001.zip]

Archive with 15 entries (12 files):
- biomolecules-4015436-supplementary.pdf
- Generated_Molecules/
- Generated_Molecules/.DS_Store
- Generated_Molecules/Bayesian Optimizer/
- Generated_Molecules/Bayesian Optimizer/bayesian_biased.csv
- Generated_Molecules/Bayesian Optimizer/bayesian_biased_sort.csv
- Generated_Molecules/Bayesian Optimizer/bayesian_sorted.csv
- Generated_Molecules/Bayesian Optimizer/Biased_final.csv
- Generated_Molecules/Bayesian Optimizer/Unbiased_final.csv
- Generated_Molecules/Targeted Local Sampling Remodeling/
- Generated_Molecules/Targeted Local Sampling Remodeling/.DS_Store
- Generated_Molecules/Targeted Local Sampling Remodeling/All_Uniques.csv
- Generated_Molecules/Targeted Local Sampling Remodeling/Original_Set.csv
- Generated_Molecules/Targeted Local Sampling Remodeling/Over_75_Kinase.csv
- Generated_Molecules/Targeted Local Sampling Remodeling/Top_100_Mol.csv
